# Supplementary material for: Diagnostic Value of microRNA-375 as Future Biomarker for Prostate Cancer Detection: A Meta-Analysis
Source: Medicina (Kaunas). 2022 Apr 10;58(4):529. doi: 10.3390/medicina58040529 (PMC9032467; doi:10.3390/medicina58040529)
Supplement: Supplementary file 1 [file medicina-58-00529-s001.zip]

Archive with 1 entries (1 files):
- medicina-1652247-supplementary.pdf
